# Supplementary material for: An Iterative Approach for the Parameter Estimation of Shear-Rate and Temperature-Dependent Rheological Models for Polymeric Liquids
Source: Polymers (Basel). 2021 Nov 30;13(23):4185. doi: 10.3390/polym13234185 (PMC8659470; doi:10.3390/polym13234185)
Supplement: Supplementary file 1 [file polymers-13-04185-s001.zip]

Archive with 1 entries (1 files):
- polymers-1447302-supplementary.pdf
